# Supplementary material for: Amitozyn Impairs Chromosome Segregation and Induces Apoptosis via Mitotic Checkpoint Activation
Source: PLoS One. 2013 Mar 7;8(3):e57461. doi: 10.1371/journal.pone.0057461 (PMC3591406; doi:10.1371/journal.pone.0057461)
Supplement: Table S1 — Amitozyn composition. (XLS) [file pone.0057461.s007.xls]

## Sheet: Feuil1
	tR (retention time)	Area (%)	Component	m/z found
	12.67 and 16.19	71.09	Chelidonine	354
	17.14 and 17.89	9.05	ThioTEPA dimer	338
	19.94	4.87	Chelerythrine	348
	23	12.7	Coptisine	320
