# Supplementary material for: Amitozyn Impairs Chromosome Segregation and Induces Apoptosis via Mitotic Checkpoint Activation
Source: PLoS One. 2013 Mar 7;8(3):e57461. doi: 10.1371/journal.pone.0057461 (PMC3591406; doi:10.1371/journal.pone.0057461)
Supplement: Table S2 — Antiproliferative potential of chelidonine (literature data). (XLS) [file pone.0057461.s008.xls]

## Sheet: Feuil1
Cell line	IG50 (μM)	Reference
RAW264.7	7.3±0.6	[63]
HeLa	85	[64]
A375	2.58±0.048	[65]
SK-ML-2	>8.5	[65]
CEM T-leukemia	11	[9]
OCM-1	>23	[66]
HT29	16.7±0.8	[67]
DU145	52±0.8	[67]
MCF	23.5±0.82	[67]
A549	>141	[67]
HepG2	121.8±0.9	[67]
